# Supplementary material for: Impact of Violations of the Shortest Distance-Based Transport Protocol for Intra-Arrest on Clinical Outcomes in a Metropolitan City: A Large-Scale Registry Study
Source: J Clin Med. 2026 Feb 5;15(3):1282. doi: 10.3390/jcm15031282 (PMC12898337; doi:10.3390/jcm15031282)
Supplement: Supplementary file 1 [file jcm-15-01282-s001.zip]

Archive with 1 entries (1 files):
- jcm-4099987-supplementary.pdf
